# Supplementary material for: Factors Influencing the Colostrum’s Microbiota: A Systematic Review of the Literature
Source: Children (Basel). 2025 Oct 4;12(10):1336. doi: 10.3390/children12101336 (PMC12562569; doi:10.3390/children12101336)
Supplement: Supplementary file 1 [file children-12-01336-s001.zip]

Archive with 2 entries (2 files):
- PRISMA checklist.pdf
- PROSPERO.pdf
